# Supplementary material for: Adaptive Effects of Endocrine Hormones on Metabolism of Macronutrients during Fasting and Starvation: A Scoping Review
Source: Metabolites. 2024 Jun 16;14(6):336. doi: 10.3390/metabo14060336 (PMC11205672; doi:10.3390/metabo14060336)
Supplement: Supplementary file 1 [file metabolites-14-00336-s001.zip]

Archive with 1 entries (1 files):
- metabolites-2965355-supplementary.pdf
